# Supplementary material for: Cerebral-Organoid-Derived Exosomes Alleviate Oxidative Stress and Promote LMX1A-Dependent Dopaminergic Differentiation
Source: Int J Mol Sci. 2023 Jul 4;24(13):11048. doi: 10.3390/ijms241311048 (PMC10341736; doi:10.3390/ijms241311048)
Supplement: Supplementary file 1 [file ijms-24-11048-s001.zip]

Archive with 1 entries (1 files):
- ijms-2455890-supplementary.pdf
